# Supplementary material for: Characterization of Extended-Spectrum Cephalosporin (ESC) Resistance in Salmonella Isolated from Chicken and Identification of High Frequency Transfer of blaCMY-2 Gene Harboring Plasmid In Vitro and In Vivo
Source: Animals (Basel). 2021 Jun 14;11(6):1778. doi: 10.3390/ani11061778 (PMC8232285; doi:10.3390/ani11061778)
Supplement: Supplementary file 1 [file animals-11-01778-s001.zip]

Archive with 1 entries (1 files):
- animals-1226303-supplementary.pdf
